# Supplementary material for: Screening of deafness-causing DNA variants that are common in patients of European ancestry using a microarray-based approach
Source: PLoS One. 2017 Mar 8;12(3):e0169219. doi: 10.1371/journal.pone.0169219 (PMC5342170; doi:10.1371/journal.pone.0169219)
Supplement: S1 Table — Tag sequences are underlined and mismatched bases are highlighted. (XLSX) [file pone.0169219.s001.xlsx]

## Sheet: Table 1
S1 Table. Loci and allele-specific amplification primers to the wild type (WT) and variant (MT) sequences
Gene	Normal Primer	Mutant Primer
GJB2	c.35G WT	c.35delG
	5'-GAGGAGATCGTAGCTGGTGCATTGTTTGTTCACACCCCCGAG -3'	5'- CGCTGCCAACCGAGAATTGCATGTTTGTTCACACCCGCAG -3'
	c.132G; p.W44 WT	c.132G>C; p.W44C
	5'- CAAGGCACGTCCCAGACGCATCAAAGTCGGCCTGCTCATCTTCC -3'	5'- GACCGAGGATAGCGTTACCGAGTCGGCCTGCTCATCTGCG -3'
	c.167T WT	c.167delT
	5'- CTAACGGAGAGACGCAACGGGACTTTGTCTGCAACACACTGC -3'	5'- GGTATCGCGACCGCATCCCAATCTGACTTTGTCTGCAACAACCGC -3'
	c.269T ; p.L90 WT	c.269T>C ; p.L90P
	5'- GGACGGTAATCTCGCTTCGCTCCACGCCAGCGCACCT -3'	5'- GTTAGGGTCGCGCCAAACTCTCCGTCCACGCCAGCGCTCTC -3'
SLC26A4	c.707T ; p.L236 WT	c.707T>C ; p.L236P
	5'- CTGTTAAACGTCAGAGCGCAGCCTTGAAACATTGAGGACAATCTATA -3'	5'- AGTCGAAGTGTGCGTCAGACTCGTTGAAACATTGAGGACAATCTGTG -3'
	c.1246A ; p.T416 WT	c.1246A>C ; p.T416P
	5'- CGAGACGACTTAGGACGAGGTTCCTACCTGTGTCTTTCCTCAAGT -3'	5'- ATGACGACCTGAGTGCACACACTCCTACCTGTGTCTTTCCTCCTGG -3'
Mitochondrial genes	c.1555A WT	c.1555A>G
	5'- ACCTTTCGCTTCACCGGCCGATCACTTACCATGTTACGACTAGT -3'	5'- GCTCGAAGAGGCGCTACAGATCCCACTTACCATGTTACGACTCGC -3'
	c.7444G WT	c.7444G>A
	5'- GAGCAAGCGCAAACGCAGTACTAGAACCCGTATACATAAAATCGAG -3'	5'- GCATAGACGTGGCTCAACTGTCAGAACCCGTATACATAAAATCGAA -3'
GJB6	309 kb WT	309 kb deletion
	5'- TGCACGAGTTGGGTGAGTTTGGCCTACTACAGGCACGAAACCAC -3'	5'- TCGAGTACAGGACCCACATCAGCACCATGCGTAGCCTTAACCATTTT -3'
Tag sequences are underlined and mismatched bases are highlighted
