# Supplementary material for: Screening of deafness-causing DNA variants that are common in patients of European ancestry using a microarray-based approach
Source: PLoS One. 2017 Mar 8;12(3):e0169219. doi: 10.1371/journal.pone.0169219 (PMC5342170; doi:10.1371/journal.pone.0169219)
Supplement: S2 Table — F: forward; R: reverse; BT: bitotin. (XLSX) [file pone.0169219.s002.xlsx]

## Sheet: Table 2
S2 Table. Common primers used for amplification
Primers	Common primers sequences（5’-3’）
GJB2-F1-BT	GCATGCTTGCTTACCCAGAC
GJB2-R3-BT	CAATTCAGTGACATTCAGCAGGATG
SLC26A4 c.707T-F1-BT	CAGAGAGTAGGTTTCTATCTCAGGC
SLC26A4 c.1246A-F1-BT	CGTTGTCATCCAGTCTCTTCCTTAG
m.1555A-F1-BT	CCCTGATGAAGGCTACAAAG
m.7444G-R1-BT	GTTAGGAAAAGGGCATACAGG
GJB6-R1-BT	GCACAACTCTGCCACGTTAAGC
F: forward; R: reverse; BT: bitotin
